# Supplementary material for: Automated Pupillometry Is Able to Discriminate Patients with Acute Stroke from Healthy Subjects: An Observational, Cross-Sectional Study
Source: Brain Sci. 2024 Jun 20;14(6):616. doi: 10.3390/brainsci14060616 (PMC11202086; doi:10.3390/brainsci14060616)
Supplement: Supplementary file 1 [file brainsci-14-00616-s001.zip]

Archive with 10 entries (10 files):
- Supplementary Figure Legends.pdf
- Supplementary Figure S1.TIFF
- Supplementary Figure S2.tiff
- Supplementary Figure S3.TIFF
- Supplementary Figure S4.tiff
- Supplementary methods.pdf
- Supplementary results.pdf
- Supplementary Table S1.pdf
- Supplementary Table S2.pdf
- Supplementary Table S3.pdf
